# Supplementary material for: Epidrugs as Promising Tools to Eliminate Plasmodium falciparum Artemisinin-Resistant and Quiescent Parasites
Source: Pharmaceutics. 2023 Oct 10;15(10):2440. doi: 10.3390/pharmaceutics15102440 (PMC10610379; doi:10.3390/pharmaceutics15102440)
Supplement: Supplementary file 1 [file pharmaceutics-15-02440-s001.zip]

Archive with 1 entries (1 files):
- pharmaceutics-2554479-supplementary.xlsx
