# Supplementary material for: Epidrugs as Promising Tools to Eliminate Plasmodium falciparum Artemisinin-Resistant and Quiescent Parasites
Source: Pharmaceutics. 2023 Oct 10;15(10):2440. doi: 10.3390/pharmaceutics15102440 (PMC10610379; doi:10.3390/pharmaceutics15102440)
Supplement: Supplementary file 1 [file pharmaceutics-15-02440-s001.zip › pharmaceutics-2554479-supplementary.xlsx]

## Sheet: Article presentation
	Epidrugs as Promising Tools to Eliminate Plasmodium
	falciparum Artemisinin-Resistant and Quiescent Parasites
	Reyser et al. Pharmaceutics, 2023

## Sheet: Fig 3A
Source data for fig 3A. Fold change of apicidin vs DMSO treated parasites abundance of the different histone post-translational modifications of the F32-ART strain at the ring stage (proliferating)
		H4ac4			H4K8ac
	Apicidin (90nM)	1.70157	1.40297	1.38976	0.978724	1.16298	0.959798
Uncropped gels showing the abundance of different histone modifications of F32-ART proliferating parasites treated for 24 h either with DMSO or Apicidin.

## Sheet: Fig 3B
Source data for fig 3B. Fold change of BIX-01294 vs DMSO treated parasites abundance of the different histone post-translational modifications of the F32-ART strain at the ring stage (proliferating)
		H3K4me1			H3K4me2			H3K4me3			H4K20me3
	BIX-01294 (90nM)	0.582009	0.676679	0.69718	0.661862	0.676435	0.727961	0.877269	0.798159	0.892371	0.690551	0.641591	0.718372
Uncropped gels showing the abundance of different histone modifications of F32-ART5 proliferating parasites treated for 24 h either with DMSO or BIX-01294.

## Sheet: Fig 3C
Source data for fig 3C. Fold change of TM2-115 vs DMSO treated parasites abundance of the different histone post-translational modifications of the F32-ART strain at the ring stage (proliferating)
		H3K4me1			H3K4me2			H3K4me3			H4K20me3
	TM2-115 (270 nM)	1.3727	0.471159	2.10091	1.31058	1.10755	0.851383	1.69444	1.12497	1.38573	0.823791	0.706492	0.758231
Uncropped gels showing the abundance of different histone modifications of F32-ART proliferating parasites treated for 24 h either with DMSO or TM2-115.

## Sheet: Fig 3D
Source data for fig 3D. Fold change of DHA vs DMSO treated parasites abundance of the different histone post-translational modifications of the F32-ART strain at the ring stage
		H4ac4			H4K8ac			H3K4me1			H3K4me2			H3K4me3			H4K20me3
	DHA (700nM)	2.03782	2.38225	1.69877	2.03352	2.07343	2.15175	1.53172	1.50932	1.01935	1.36302	1.49401	1.07785	0.713353	0.977	0.757845	1.50983	1.64676	1.65175
Uncropped gels showing the abundance of different histone modifications of the F32-ART strain treated either with DMSO or DHA at the ring stage.

## Sheet: Fig 3E
Source data for fig 3E. Fold change of apicidin vs DMSO treated parasites abundance of the different histone post-translational modifications of the F32-ART strain at the quiescent stage
		H4ac4			H4K8ac
	Apicidin (90nM)	2.20974	2.91701	2.08337	1.80615	2.83152	2.39514
Uncropped gels showing the abundance of different histone modifications of F32-ART parasites treated for 6 h/24 h with DMSO / DMSO, or DHA / DHA or DHA /DHA+Apicidin.

## Sheet: Fig 3F
Source data for fig 3F. Fold change of BIX-01294 vs DMSO treated parasites abundance of the different histone post-translational modifications of the F32-ART strain at the quiescent stage
		H3K4me1			H3K4me2			H3K4me3			H4K20me3
	BIX-01294 (90nM)	1.4719	1.13205	0.704048	1.56758	0.875639	0.793334	1.27846	0.9623	1.11273	0.656841	1.37442	0.836948
Uncropped gels showing the abundance of different histone modifications of F32-ART parasites treated for 6 h/24 h with DMSO / DMSO, or DHA / DHA or DHA /DHA+BIX-01294.

## Sheet: Fig 3G
Source data for fig 3G. Fold change of TM2-115 vs DMSO treated parasites abundance of the different histone post-translational modifications of the F32-ART strain at the quiescent stage
		H3K4me1			H3K4me2			H3K4me3			H4K20me3
	TM2-115 (270 nM)	0.507143	1.06644	0.764131	0.998068	0.946905	0.469982	0.671933	1.15548	0.809302	1.09651	1.19854	0.9732
Uncropped gels showing the abundance of different histone modifications of F32-ART parasites treated for 6 h/24 h with DMSO / DMSO, or DHA / DHA or DHA /DHA+TM2-115.
